# Supplementary material for: Enhancing Patient-Centered Health Technology Assessment: A Modified Delphi Panel for PICOS Scoping in Spinal Muscular Atrophy
Source: J Mark Access Health Policy. 2026 Jan 19;14(1):6. doi: 10.3390/jmahp14010006 (PMC12922062; doi:10.3390/jmahp14010006)
Supplement: Supplementary file 1 [file jmahp-14-00006-s001.zip]

Archive with 1 entries (1 files):
- jmahp-3957257-supplementary.pdf
